# Supplementary material for: Erratum to: Chronic cocaine-regulated epigenomic changes in mouse nucleus accumbens
Source: Genome Biol. 2015 Oct 14;16:227. doi: 10.1186/s13059-015-0789-8 (PMC4604725; doi:10.1186/s13059-015-0789-8)
Supplement: Additional file 2: — Table S1. RNA-seq quality control metrics for acute and chronic data. (XLSX 13 kb) [file 13059_2015_789_MOESM2_ESM.xlsx]

## Sheet: Acute
Sample	Mitochondrial Reads	Intragenic Rate	Num. Gaps	Exonic Rate	Mapping Rate	5' Norm	Genes Detected	Unique Rate of Mapped	Read Length	Mean Per Base Cov.	Mapped	Intergenic Rate	Total Purity Filtered Reads Sequenced	rRNA	Failed Vendor QC Check	Mean CV	Transcripts Detected	Cumul. Gap Length	Gap %	Unpaired Reads	Intronic Rate	Mapped Unique Rate of Total	Expression Profiling Efficiency	Mapped Unique	Alternative Aligments	Base Mismatch Rate	rRNA rate	No. Covered 5'	Duplication Rate of Mapped
C1	5329415	0.956575	1162	0.881753	0.951007	0.290895	19205	0.425544	100	23.2219	42459514	0.042587	44646898	0	66708	0.601038	71207	86168	0.037769	44646898	0.0748228	0.404696	0.838553	18068403	3644384	0.0016379	0	841	0.574456
C2	5610963	0.955327	917	0.863553	0.95061	0.35508	19586	0.415152	100	27.8131	52079989	0.0436885	54785852	0	80931	0.567329	72223	57930	0.0257275	54785852	0.0917742	0.394648	0.820902	21621133	4338275	0.00163642	0	884	0.584848
C3	5099614	0.957112	1047	0.862126	0.951507	0.275382	19501	0.425821	100	26.3257	48564620	0.0419659	51039681	0	75962	0.572864	71988	73539	0.0324875	51039681	0.0949857	0.405172	0.820319	20679828	4035515	0.00165321	0	850	0.574179
S1	6032439	0.955627	962	0.868526	0.947704	0.312475	19651	0.41266	100	27.0126	51663931	0.0435295	54514816	0	76804	0.581487	72337	63716	0.0289294	54514816	0.087101	0.391079	0.823106	21319622	4399833	0.00176683	0	878	0.58734
S2	5955911	0.951636	1015	0.862186	0.946083	0.330354	19452	0.409397	100	26.709	50989233	0.0473994	53895087	0	76111	0.572615	71948	64391	0.0277679	53895087	0.0894503	0.387324	0.8157	20874855	4433975	0.0017534	0	882	0.590603
S3	5052645	0.956216	1032	0.864581	0.949194	0.315924	19426	0.425165	100	25.9515	47965055	0.0428019	50532425	0	71238	0.578369	71821	70830	0.03101	50532425	0.0916354	0.403564	0.820655	20393070	3997212	0.00174717	0	864	0.574835

## Sheet: Chronic
Sample	Mitochondrial Reads	Intragenic Rate	Num. Gaps	Exonic Rate	Mapping Rate	5' Norm	Genes Detected	Unique Rate of Mapped	Read Length	Mean Per Base Cov.	Estimated Library Size	Mapped	Intergenic Rate	Total Purity Filtered Reads Sequenced	rRNA	Failed Vendor QC Check	Mean CV	Transcripts Detected	Cumul. Gap Length	Gap %	Unpaired Reads	Intronic Rate	Mapped Unique Rate of Total	Expression Profiling Efficiency	Mapped Unique	Alternative Aligments	Base Mismatch Rate	rRNA rate	No. Covered 5'	Duplication Rate of Mapped
C1	5289271	0.944696	870	0.808723	0.830784	0.389783	20801	0.408163	101	33.7813	35077522	76131249	0.0543139	91637851	0	29218	0.57615	74317	55077	0.0247414	91637851	0.135974	0.339095	0.671874	31073941	7222004	0.00339119	0	910	0.591837
C2	5005105	0.945121	941	0.806779	0.834789	0.377977	20833	0.41068	101	33.3977	35074768	75476804	0.0538616	90414279	0	3992	0.591383	74151	54212	0.0230787	90414279	0.138342	0.342831	0.67349	30996800	7094850	0.00323252	0	921	0.58932
C3	4718544	0.947534	882	0.807785	0.832477	0.367453	20724	0.413017	101	33.3427	34931499	74574515	0.0514488	89581421	0	2982	0.579027	74304	50013	0.0224322	89581421	0.13975	0.343827	0.672462	30800537	6726420	0.00336839	0	941	0.586983
S1	4932655	0.945138	881	0.802574	0.811667	0.319394	20804	0.416111	101	32.9371	34762592	73439514	0.0538554	90479844	0	4764	0.569393	74155	48953	0.0212285	90479844	0.142564	0.337744	0.651423	30558997	6965378	0.00343828	0	901	0.583889
S2	5216594	0.948203	815	0.826556	0.824799	0.347357	20571	0.391916	101	33.7754	32890558	75460384	0.0507511	91489395	0	10328	0.583306	74017	51674	0.0243837	91489395	0.121647	0.323252	0.681743	29574096	6929200	0.00337159	0	896	0.608085
S3	4607663	0.947644	889	0.80662	0.827737	0.358781	20712	0.415403	101	32.4736	34316370	72670868	0.0513532	87794671	0	5583	0.583858	74060	54571	0.0248093	87794671	0.141023	0.343845	0.667669	30187726	6732690	0.00497945	0	917	0.584597
