# Supplementary material for: Erratum to: Chronic cocaine-regulated epigenomic changes in mouse nucleus accumbens
Source: Genome Biol. 2015 Oct 14;16:227. doi: 10.1186/s13059-015-0789-8 (PMC4604725; doi:10.1186/s13059-015-0789-8)
Supplement: Additional file 17: — Table S7. Genome-wide association between chromatin modification and transcriptional change. Based on the chromatin modification at each genomic region, transcripts are separated into up-regulated, down- regulated, and non-significant (Additional file 7). The chromatin-up and -down transcripts are correlated with transcripts that show expression change using Fisher’s exact test. This generates four combinations ('s' = chromatin modification, 'e' = expression change): s.up.e.up; s.up.e.down; s.down.e.up; s.down.e.down. The P-values were adjusted using the BH [78] method and a FDR cutoff of <10% was used to select mark-region combinations. The analysis was first done with the enhancer regions included and then repeated with the enhancers removed. (XLSX 18 kb) [file 13059_2015_789_MOESM17_ESM.xlsx]

## Sheet: withEnhancer
Region-Mark	s.up.e.up	s.up.e.down	s.down.e.up	s.down.e.down
intergenic_enhancer_k27m3	1	0.497508	1	0.824596
intergenic_enhancer_k36m3	1	1	0.62391	1
intergenic_enhancer_k4m1	1	1	0.67118	1
intergenic_enhancer_k4m3	0.660175	1	0.824596	0.808335
intergenic_enhancer_k9m2	1	1	0.652344	0.968823
intergenic_enhancer_k9m3	1	1	1	1
intergenic_enhancer_pol	1	1	1	1
intergenic_upstream_k27m3	0.968823	1	1	0.570323
intergenic_upstream_k36m3	0.97637	1	1	0.97637
intergenic_upstream_k4m1	0.78175	0.895046	1	0.285305
intergenic_upstream_k4m3	0.7172	0.00762589	0.664408	0.624776
intergenic_upstream_k9m2	1	1	1	0.62391
intergenic_upstream_k9m3	0.97637	1	0.97637	0.976043
intergenic_upstream_pol	1	0.664408	0.67118	1
exon_promoter_k27m3	1	1	0.97637	0.271344
exon_promoter_k36m3	1	1	1	1
exon_promoter_k4m1	0.590196	0.62391	0.913362	0.661744
exon_promoter_k4m3	0.170391	0.0115615	1	1
exon_promoter_k9m2	1	0.97637	1	1
exon_promoter_k9m3	0.895046	1	1	1
exon_promoter_pol	1	1	1	1
exon_variant_k27m3	0.132559	0.00323144	0.641938	0.078806
exon_variant_k36m3	0.0204814	0.000876224	0.308438	0.339692
exon_variant_k4m1	0.948833	0.0426443	0.23292	0.420971
exon_variant_k4m3	0.0392452	0.328166	0.997649	0.0725366
exon_variant_k9m2	0.0381824	0.257115	0.824795	0.812991
exon_variant_k9m3	1	0.0403974	0.6482	0.641515
exon_variant_pol	0.0757241	0.433729	0.681383	0.878691
exon_altDonor_k27m3	0.131212	0.241304	0.0110718	0.000364472
exon_altDonor_k36m3	1	0.0426443	0.00578247	0.0580812
exon_altDonor_k4m1	0.0257808	0.570323	0.0115615	0.00578247
exon_altDonor_k4m3	1	0.824596	0.72401	1
exon_altDonor_k9m2	1	1	1	1
exon_altDonor_k9m3	0.433729	1	1	1
exon_altDonor_pol	0.0973388	0.346295	0.812991	0.0339599
exon_altAcceptor_k27m3	0.00762589	0.00352106	0.0403974	0.0233095
exon_altAcceptor_k36m3	0.13002	0.0642334	0.00346171	0.0229939
exon_altAcceptor_k4m1	0.026339	0.044764	0.018165	0.0583346
exon_altAcceptor_k4m3	0.251262	0.853202	1	0.62391
exon_altAcceptor_k9m2	0.044764	0.0426443	1	1
exon_altAcceptor_k9m3	0.62391	0.62391	0.6482	1
exon_altAcceptor_pol	0.157481	0.0642334	0.0642334	0.277276
exon_polyA_k27m3	1	0.0267668	0.639852	1
exon_polyA_k36m3	1	0.99652	1	1
exon_polyA_k4m1	1	1	1	1
exon_polyA_k4m3	1	0.878691	1	0.701859
exon_polyA_k9m2	0.67118	0.719199	0.107732	1
exon_polyA_k9m3	1	0.771554	1	0.812991
exon_polyA_pol	0.305402	0.491389	0.315232	0.652344
intron_promoter_k27m3	0.72401	1	1	0.99652
intron_promoter_k36m3	1	1	1	0.97637
intron_promoter_k4m1	0.23292	0.97637	1	0.862648
intron_promoter_k4m3	0.0110718	0.120962	1	0.62391
intron_promoter_k9m2	1	1	1	0.299446
intron_promoter_k9m3	1	1	1	1
intron_promoter_pol	0.660175	0.62391	1	0.97637
intron_altDonor_k27m3	0.0243348	0.0642334	0.244807	0.130761
intron_altDonor_k36m3	0.172499	0.0381344	1	0.00578247
intron_altDonor_k4m1	1	0.137749	0.0171108	0.00578247
intron_altDonor_k4m3	1	0.107732	1	1
intron_altDonor_k9m2	1	1	1	1
intron_altDonor_k9m3	1	1	1	1
intron_altDonor_pol	1	0.433729	0.97637	0.976043
intron_altAcceptor_k27m3	0.00204591	0.00346171	0.0500908	0.0115615
intron_altAcceptor_k36m3	0.0230806	0.0171108	0.591687	0.641938
intron_altAcceptor_k4m1	0.0381344	0.000489749	0.591687	0.01034
intron_altAcceptor_k4m3	0.492073	0.729707	1	1
intron_altAcceptor_k9m2	1	1	1	1
intron_altAcceptor_k9m3	0.026339	1	1	1
intron_altAcceptor_pol	0.895046	0.000819084	0.654492	1
intron_varDonor_k27m3	0.00104482	0.00551164	0.230965	0.0243348
intron_varDonor_k36m3	0.622987	0.026339	0.000229541	0.0732455
intron_varDonor_k4m1	0.271344	0.664408	0.026339	0.024755
intron_varDonor_k4m3	0.342306	0.67118	0.99652	0.590196
intron_varDonor_k9m2	0.00828858	0.790951	0.739962	1
intron_varDonor_k9m3	1	1	0.808335	0.0642334
intron_varDonor_pol	0.030863	0.0496539	0.152533	0.0155305
intron_varAcceptor_k27m3	0.132559	0.0496539	0.0557534	0.0110718
intron_varAcceptor_k36m3	0.0355137	0.026339	0.0242425	0.0114895
intron_varAcceptor_k4m1	0.432467	0.230355	0.325699	0.00156738
intron_varAcceptor_k4m3	0.97637	0.342306	0.272502	1
intron_varAcceptor_k9m2	1	0.246749	0.420971	1
intron_varAcceptor_k9m3	1	1	1	0.0837534
intron_varAcceptor_pol	0.0267668	0.00578247	0.454546	0.247709
intron_polyA_k27m3	0.647102	0.571171	0.62391	1
intron_polyA_k36m3	0.99652	0.967217	1	0.246749
intron_polyA_k4m1	1	1	0.661744	0.0382667
intron_polyA_k4m3	0.97637	0.97637	1	1
intron_polyA_k9m2	0.186058	0.0317757	1	1
intron_polyA_k9m3	0.433729	1	1	1
intron_polyA_pol	1	1	0.591687	0.308438

## Sheet: noEnhancer
Region-Mark	s.up.e.up	s.up.e.down	s.down.e.up	s.down.e.down
intergenic_upstream_k27m3	0.935126	1	1	0.530551
intergenic_upstream_k36m3	0.939549	1	1	0.939549
intergenic_upstream_k4m1	0.742018	0.860468	1	0.263517
intergenic_upstream_k4m3	0.681446	0.00704275	0.628252	0.584522
intergenic_upstream_k9m2	1	1	1	0.581638
intergenic_upstream_k9m3	0.939549	1	0.939549	0.939549
intergenic_upstream_pol	1	0.628252	0.637904	1
exon_promoter_k27m3	1	1	0.939549	0.250571
exon_promoter_k36m3	1	1	1	1
exon_promoter_k4m1	0.548766	0.583609	0.878087	0.626023
exon_promoter_k4m3	0.157364	0.0106768	1	1
exon_promoter_k9m2	1	0.939549	1	1
exon_promoter_k9m3	0.860468	1	1	1
exon_promoter_pol	1	1	1	1
exon_variant_k27m3	0.122403	0.0029847	0.600304	0.0727696
exon_variant_k36m3	0.0189137	0.000809295	0.284739	0.313628
exon_variant_k4m1	0.911899	0.0393757	0.215142	0.388611
exon_variant_k4m3	0.0362304	0.302941	0.959124	0.066965
exon_variant_k9m2	0.0352499	0.237356	0.79412	0.774949
exon_variant_k9m3	1	0.0372935	0.605927	0.599931
exon_variant_pol	0.069911	0.400404	0.647513	0.845293
exon_altDonor_k27m3	0.121149	0.222789	0.0102256	0.000336628
exon_altDonor_k36m3	1	0.0393757	0.00533912	0.0536296
exon_altDonor_k4m1	0.0238083	0.530551	0.0106768	0.00533912
exon_altDonor_k4m3	1	0.790775	0.687436	1
exon_altDonor_k9m2	1	1	1	1
exon_altDonor_k9m3	0.400404	1	1	1
exon_altDonor_pol	0.0898641	0.319687	0.774949	0.031353
exon_altAcceptor_k27m3	0.00704275	0.00325194	0.0372935	0.0215251
exon_altAcceptor_k36m3	0.12005	0.0592967	0.00319708	0.0212335
exon_altAcceptor_k4m1	0.0243223	0.0413237	0.0167764	0.0538695
exon_altAcceptor_k4m3	0.231952	0.82129	1	0.581585
exon_altAcceptor_k9m2	0.0413237	0.0393757	1	1
exon_altAcceptor_k9m3	0.583609	0.581638	0.605927	1
exon_altAcceptor_pol	0.145386	0.0592967	0.0592967	0.255972
exon_polyA_k27m3	1	0.0247132	0.598604	0.993346
exon_polyA_k36m3	1	0.958308	1	1
exon_polyA_k4m1	1	1	1	1
exon_polyA_k4m3	1	0.845293	1	0.666854
exon_polyA_k9m2	0.637904	0.683152	0.0994756	1
exon_polyA_k9m3	1	0.732263	1	0.774949
exon_polyA_pol	0.282005	0.453713	0.291077	0.613655
intron_promoter_k27m3	0.687436	1	1	0.958308
intron_promoter_k36m3	1	1	1	0.939549
intron_promoter_k4m1	0.215142	0.939549	1	0.830397
intron_promoter_k4m3	0.0102256	0.111717	1	0.581585
intron_promoter_k9m2	1	1	1	0.276419
intron_promoter_k9m3	1	1	1	1
intron_promoter_pol	0.62462	0.581638	1	0.939549
intron_altDonor_k27m3	0.0224733	0.0592967	0.22602	0.12073
intron_altDonor_k36m3	0.159267	0.0352123	1	0.00533912
intron_altDonor_k4m1	1	0.127192	0.015802	0.00533912
intron_altDonor_k4m3	1	0.0994756	1	1
intron_altDonor_k9m2	1	1	1	1
intron_altDonor_k9m3	1	1	1	1
intron_altDonor_pol	0.973881	0.400404	0.939549	0.939549
intron_altAcceptor_k27m3	0.00188965	0.00319708	0.0462532	0.0106768
intron_altAcceptor_k36m3	0.0213131	0.015802	0.550153	0.600304
intron_altAcceptor_k4m1	0.0352123	0.000452432	0.550153	0.00954984
intron_altAcceptor_k4m3	0.454251	0.692742	1	1
intron_altAcceptor_k9m2	1	1	1	1
intron_altAcceptor_k9m3	0.0243223	1	1	1
intron_altAcceptor_pol	0.860468	0.000756282	0.61551	1
intron_varDonor_k27m3	0.000965162	0.00509085	0.21326	0.0224733
intron_varDonor_k36m3	0.579209	0.0243223	0.000212046	0.0676349
intron_varDonor_k4m1	0.250571	0.628252	0.0243223	0.0228637
intron_varDonor_k4m3	0.315994	0.637904	0.958308	0.548766
intron_varDonor_k9m2	0.00765224	0.750415	0.702361	1
intron_varDonor_k9m3	1	1	0.770906	0.0592967
intron_varDonor_pol	0.028495	0.0458431	0.140818	0.0143389
intron_varAcceptor_k27m3	0.122403	0.0458431	0.0514855	0.0102256
intron_varAcceptor_k36m3	0.032794	0.0243223	0.0223867	0.0106103
intron_varAcceptor_k4m1	0.399317	0.212714	0.300736	0.00144793
intron_varAcceptor_k4m3	0.939549	0.315994	0.25156	1
intron_varAcceptor_k9m2	0.973881	0.227844	0.388611	1
intron_varAcceptor_k9m3	1	1	1	0.0773164
intron_varAcceptor_pol	0.0247132	0.00533912	0.419621	0.228683
intron_polyA_k27m3	0.605121	0.531247	0.583609	1
intron_polyA_k36m3	0.958308	0.929373	1	0.227844
intron_polyA_k4m1	1	1	0.626023	0.0353502
intron_polyA_k4m3	0.939549	0.939549	1	1
intron_polyA_k9m2	0.171754	0.0293336	1	1
intron_polyA_k9m3	0.400404	1	1	1
intron_polyA_pol	1	0.973881	0.550153	0.284739
