# Supplementary material for: Erratum to: Chronic cocaine-regulated epigenomic changes in mouse nucleus accumbens
Source: Genome Biol. 2015 Oct 14;16:227. doi: 10.1186/s13059-015-0789-8 (PMC4604725; doi:10.1186/s13059-015-0789-8)
Supplement: Additional file 22: — Table S9. A2BP1 and H3K4me3 overlapping genes that are also cocaine-regulated. (XLSX 28 kb) [file 13059_2015_789_MOESM22_ESM.xlsx]

## Sheet: a2bp1-k4m3-coc
ID	Entrez Gene Name	Location	Type(s)
Aak1	AP2 associated kinase 1	Cytoplasm	kinase
Aasdh	aminoadipate-semialdehyde dehydrogenase	unknown	enzyme
Aatf	apoptosis antagonizing transcription factor	Nucleus	transcription regulator
Abcg4	ATP-binding cassette, sub-family G (WHITE), member 4	Plasma Membrane	transporter
Acad10	acyl-CoA dehydrogenase family, member 10	Cytoplasm	enzyme
Acin1	apoptotic chromatin condensation inducer 1	Nucleus	enzyme
Acox3	acyl-CoA oxidase 3, pristanoyl	Cytoplasm	enzyme
Acss2	acyl-CoA synthetase short-chain family member 2	Cytoplasm	enzyme
Actn4	actinin, alpha 4	Cytoplasm	other
Add1	adducin 1 (alpha)	Cytoplasm	other
Adrbk1	adrenergic, beta, receptor kinase 1	Cytoplasm	kinase
Aebp2	AE binding protein 2	Nucleus	transcription regulator
Aff3	AF4/FMR2 family, member 3	Nucleus	transcription regulator
Agbl5	ATP/GTP binding protein-like 5	Cytoplasm	peptidase
Agrn	agrin	Plasma Membrane	other
Ahdc1	AT hook, DNA binding motif, containing 1	unknown	other
Akap10	A kinase (PRKA) anchor protein 10	Cytoplasm	other
Akap9	A kinase (PRKA) anchor protein (yotiao) 9	Cytoplasm	other
Aldh1l2	aldehyde dehydrogenase 1 family, member L2	Cytoplasm	enzyme
Alg9	asparagine-linked glycosylation 9, alpha-1,2-mannosyltransferase homolog (S. cerevisiae)	Cytoplasm	enzyme
Aloxe3	arachidonate lipoxygenase 3	Extracellular Space	enzyme
Amotl2	angiomotin like 2	Plasma Membrane	other
Ankfy1	ankyrin repeat and FYVE domain containing 1	Nucleus	transcription regulator
Aplp2	amyloid beta (A4) precursor-like protein 2	Extracellular Space	other
App	amyloid beta (A4) precursor protein	Plasma Membrane	other
Arhgef17	Rho guanine nucleotide exchange factor (GEF) 17	Cytoplasm	other
Arhgef18	Rho/Rac guanine nucleotide exchange factor (GEF) 18	Cytoplasm	other
Arhgef40	Rho guanine nucleotide exchange factor (GEF) 40	unknown	other
Arid1a	AT rich interactive domain 1A (SWI-like)	Nucleus	transcription regulator
Arid2	AT rich interactive domain 2 (ARID, RFX-like)	Nucleus	transcription regulator
Arsa	arylsulfatase A	Cytoplasm	enzyme
Arvcf	armadillo repeat gene deleted in velocardiofacial syndrome	Plasma Membrane	other
Aspscr1	alveolar soft part sarcoma chromosome region, candidate 1	Cytoplasm	other
Atm	ataxia telangiectasia mutated	Nucleus	kinase
Atp5a1	ATP synthase, H+ transporting, mitochondrial F1 complex, alpha subunit 1, cardiac muscle	Cytoplasm	transporter
Atp9a	ATPase, class II, type 9A	Plasma Membrane	transporter
Auts2	autism susceptibility candidate 2	Extracellular Space	other
Azin1	antizyme inhibitor 1	Cytoplasm	enzyme
Baiap2l2	BAI1-associated protein 2-like 2	Cytoplasm	other
Bcl11b	B-cell CLL/lymphoma 11B (zinc finger protein)	Nucleus	other
Bcl3	B-cell CLL/lymphoma 3	Nucleus	transcription regulator
Bdp1	B double prime 1, subunit of RNA polymerase III transcription initiation factor IIIB	Nucleus	transcription regulator
Bean1	brain expressed, associated with NEDD4, 1	unknown	other
Bmpr1a	bone morphogenetic protein receptor, type IA	Plasma Membrane	kinase
Bnip3	BCL2/adenovirus E1B 19kDa interacting protein 3	Cytoplasm	other
Bpgm	2,3-bisphosphoglycerate mutase	Extracellular Space	phosphatase
Brd3	bromodomain containing 3	Nucleus	kinase
Brd7	bromodomain containing 7	Nucleus	transcription regulator
Brpf3	bromodomain and PHD finger containing, 3	Cytoplasm	other
Brwd1	bromodomain and WD repeat domain containing 1	Nucleus	transcription regulator
Bsn	bassoon (presynaptic cytomatrix protein)	Plasma Membrane	other
4931429I11Rik	chromosome 11 open reading frame 63	unknown	other
2700081O15Rik	chromosome 11 open reading frame 95	unknown	other
Dos	chromosome 19 open reading frame 26	unknown	other
1110003E01Rik	chromosome 4 open reading frame 34	unknown	other
1700052N19Rik	chromosome 6 open reading frame 211	unknown	other
Cacna2d1	calcium channel, voltage-dependent, alpha 2/delta subunit 1	Plasma Membrane	ion channel
Cacna2d2	calcium channel, voltage-dependent, alpha 2/delta subunit 2	Plasma Membrane	ion channel
Camk2b	calcium/calmodulin-dependent protein kinase II, beta	Cytoplasm	kinase
Capn7	calpain 7	Cytoplasm	peptidase
Casc5	cancer susceptibility candidate 5	Nucleus	other
Cask	calcium/calmodulin-dependent serine protein kinase (MAGUK family)	Plasma Membrane	kinase
Caskin1	CASK interacting protein 1	Nucleus	transcription regulator
Ccdc127	coiled-coil domain containing 127	unknown	other
Ccdc136	coiled-coil domain containing 136	Cytoplasm	other
Ccdc6	coiled-coil domain containing 6	Cytoplasm	other
Ccdc64	coiled-coil domain containing 64	Cytoplasm	other
Ccdc88a	coiled-coil domain containing 88A	Cytoplasm	other
Ccna2	cyclin A2	Nucleus	other
Ccnc	cyclin C	Nucleus	other
Ccne1	cyclin E1	Nucleus	transcription regulator
Ccne2	cyclin E2	Nucleus	other
Cct3	chaperonin containing TCP1, subunit 3 (gamma)	Cytoplasm	other
Cdk2ap1	cyclin-dependent kinase 2 associated protein 1	Nucleus	other
Cdk7	cyclin-dependent kinase 7	Nucleus	kinase
Celsr2	cadherin, EGF LAG seven-pass G-type receptor 2 (flamingo homolog, Drosophila)	Plasma Membrane	G-protein coupled receptor
4930534B04Rik	centrosomal protein 128kDa	unknown	other
Tsga14	centrosomal protein 41kDa	Cytoplasm	other
Cep97	centrosomal protein 97kDa	Cytoplasm	other
Chaf1b	chromatin assembly factor 1, subunit B (p60)	Nucleus	other
Chd7	chromodomain helicase DNA binding protein 7	Nucleus	enzyme
Clcn4-2	chloride channel, voltage-sensitive 4	Plasma Membrane	ion channel
Clk1	CDC-like kinase 1	Nucleus	kinase
4933407C03Rik	c-Maf inducing protein	Cytoplasm	other
Cobll1	COBL-like 1	Extracellular Space	other
Col8a2	collagen, type VIII, alpha 2	Extracellular Space	other
Copg	coatomer protein complex, subunit gamma 1	Cytoplasm	transporter
Coro1b	coronin, actin binding protein, 1B	Cytoplasm	other
A430107O13Rik	cadherin-like and PC-esterase domain containing 1	Cytoplasm	other
Cpne2	copine II	unknown	other
Crat	carnitine O-acetyltransferase	Cytoplasm	enzyme
Creb1	cAMP responsive element binding protein 1	Nucleus	transcription regulator
Cspp1	centrosome and spindle pole associated protein 1	Cytoplasm	other
Cst3	cystatin C	Extracellular Space	other
Cul3	cullin 3	Nucleus	enzyme
Dab2ip	DAB2 interacting protein	Plasma Membrane	other
Dazap1	DAZ associated protein 1	Cytoplasm	other
Dcbld2	discoidin, CUB and LCCL domain containing 2	Plasma Membrane	other
Dctn1	dynactin 1	Cytoplasm	other
Dcun1d1	DCN1, defective in cullin neddylation 1, domain containing 1 (S. cerevisiae)	Nucleus	other
Ddx5	DEAD (Asp-Glu-Ala-Asp) box helicase 5	Nucleus	enzyme
Dedd	death effector domain containing	Nucleus	other
Dgkb	diacylglycerol kinase, beta 90kDa	Cytoplasm	kinase
Dlg4	discs, large homolog 4 (Drosophila)	Plasma Membrane	kinase
Dlgap3	discs, large (Drosophila) homolog-associated protein 3	Cytoplasm	other
Dll4	delta-like 4 (Drosophila)	Extracellular Space	other
Dnajb5	DnaJ (Hsp40) homolog, subfamily B, member 5	Cytoplasm	other
Dnajc5	DnaJ (Hsp40) homolog, subfamily C, member 5	Plasma Membrane	other
Dnm1	dynamin 1	Cytoplasm	enzyme
Dohh	deoxyhypusine hydroxylase/monooxygenase	Cytoplasm	enzyme
Dok2	docking protein 2, 56kDa	Plasma Membrane	other
Dpf1	D4, zinc and double PHD fingers family 1	Nucleus	other
Dpp9	dipeptidyl-peptidase 9	Cytoplasm	peptidase
Dvl1	dishevelled, dsh homolog 1 (Drosophila)	Cytoplasm	other
Dync1h1	dynein, cytoplasmic 1, heavy chain 1	Cytoplasm	peptidase
Ece2	endothelin converting enzyme 2	Plasma Membrane	peptidase
Efnb2	ephrin-B2	Plasma Membrane	other
Egln2	egl nine homolog 2 (C. elegans)	Cytoplasm	enzyme
Egr1	early growth response 1	Nucleus	transcription regulator
Ehmt1	euchromatic histone-lysine N-methyltransferase 1	Nucleus	transcription regulator
Ehmt2	euchromatic histone-lysine N-methyltransferase 2	Nucleus	transcription regulator
Eif2d	eukaryotic translation initiation factor 2D	Cytoplasm	transporter
Eif4e2	eukaryotic translation initiation factor 4E family member 2	Cytoplasm	translation regulator
Eif4g3	eukaryotic translation initiation factor 4 gamma, 3	Cytoplasm	translation regulator
Eif5a	eukaryotic translation initiation factor 5A	Cytoplasm	translation regulator
Engase	endo-beta-N-acetylglucosaminidase	unknown	enzyme
Epb4.1l4b	erythrocyte membrane protein band 4.1 like 4B	unknown	transporter
Eps8	epidermal growth factor receptor pathway substrate 8	Plasma Membrane	peptidase
0610007P08Rik	excision repair cross-complementing rodent repair deficiency, complementation group 6-like 2	unknown	enzyme
Erlec1	endoplasmic reticulum lectin 1	Extracellular Space	other
Esrra	estrogen-related receptor alpha	Nucleus	ligand-dependent nuclear receptor
Etv1	ets variant 1	Nucleus	transcription regulator
Exoc1	exocyst complex component 1	Cytoplasm	transporter
Ext1	exostosin 1	Cytoplasm	enzyme
Fam107b	family with sequence similarity 107, member B	unknown	other
Fam108a	family with sequence similarity 108, member A1	unknown	enzyme
Fam134b	family with sequence similarity 134, member B	Cytoplasm	other
Fam184a	family with sequence similarity 184, member A	Extracellular Space	other
Fblim1	filamin binding LIM protein 1	Plasma Membrane	other
Fcho1	FCH domain only 1	Plasma Membrane	other
Fez1	fasciculation and elongation protein zeta 1 (zygin I)	Cytoplasm	other
Fkbp1a	FK506 binding protein 1A, 12kDa	Cytoplasm	enzyme
Flot2	flotillin 2	Plasma Membrane	other
Fnbp1	formin binding protein 1	Nucleus	enzyme
Foxred1	FAD-dependent oxidoreductase domain containing 1	Cytoplasm	other
Gabbr1	gamma-aminobutyric acid (GABA) B receptor, 1	Plasma Membrane	G-protein coupled receptor
Gad2	glutamate decarboxylase 2 (pancreatic islets and brain, 65kDa)	Cytoplasm	enzyme
Gas2l1	growth arrest-specific 2 like 1	Cytoplasm	other
Gcc2	GRIP and coiled-coil domain containing 2	Cytoplasm	other
Gcn1l1	GCN1 general control of amino-acid synthesis 1-like 1 (yeast)	Cytoplasm	translation regulator
Ggnbp2	gametogenetin binding protein 2	unknown	other
Gls	glutaminase	Cytoplasm	enzyme
Gnao1	guanine nucleotide binding protein (G protein), alpha activating activity polypeptide O	Plasma Membrane	enzyme
Gnb2l1	guanine nucleotide binding protein (G protein), beta polypeptide 2-like 1	Cytoplasm	enzyme
Gorasp2	golgi reassembly stacking protein 2, 55kDa	Cytoplasm	other
Gramd1b	GRAM domain containing 1B	unknown	other
Grb10	growth factor receptor-bound protein 10	Cytoplasm	other
Grm4	glutamate receptor, metabotropic 4	Plasma Membrane	G-protein coupled receptor
Gsk3a	glycogen synthase kinase 3 alpha	Nucleus	kinase
Gspt1	G1 to S phase transition 1	Cytoplasm	translation regulator
Guf1	GUF1 GTPase homolog (S. cerevisiae)	Cytoplasm	other
Haghl	hydroxyacylglutathione hydrolase-like	unknown	enzyme
Hcn2	hyperpolarization activated cyclic nucleotide-gated potassium channel 2	Plasma Membrane	ion channel
Hdac11	histone deacetylase 11	Nucleus	transcription regulator
Hdac5	histone deacetylase 5	Nucleus	transcription regulator
Hdac7	histone deacetylase 7	Nucleus	transcription regulator
Hipk1	homeodomain interacting protein kinase 1	Nucleus	kinase
Hp1bp3	heterochromatin protein 1, binding protein 3	Nucleus	other
Hpca	hippocalcin	Cytoplasm	other
Hps3	Hermansky-Pudlak syndrome 3	Cytoplasm	other
Hrh3	histamine receptor H3	Plasma Membrane	G-protein coupled receptor
Hsp90ab1	heat shock protein 90kDa alpha (cytosolic), class B member 1	Cytoplasm	enzyme
Igf2bp2	insulin-like growth factor 2 mRNA binding protein 2	Cytoplasm	translation regulator
Ing3	inhibitor of growth family, member 3	Nucleus	enzyme
Insig2	insulin induced gene 2	Cytoplasm	other
Ints9	integrator complex subunit 9	Nucleus	other
Ipmk	inositol polyphosphate multikinase	Nucleus	kinase
Iqcb1	IQ motif containing B1	Extracellular Space	other
Itfg2	integrin alpha FG-GAP repeat containing 2	unknown	other
Itm2c	integral membrane protein 2C	Cytoplasm	other
Kalrn	kalirin, RhoGEF kinase	Cytoplasm	kinase
Kcnab1	potassium voltage-gated channel, shaker-related subfamily, beta member 1	Plasma Membrane	ion channel
Kcnh7	potassium voltage-gated channel, subfamily H (eag-related), member 7	Plasma Membrane	ion channel
Kcnq2	potassium voltage-gated channel, KQT-like subfamily, member 2	Plasma Membrane	ion channel
Kcnt1	potassium channel, subfamily T, member 1	Plasma Membrane	ion channel
Kctd20	potassium channel tetramerisation domain containing 20	unknown	ion channel
Kctd9	potassium channel tetramerisation domain containing 9	unknown	other
Kdm5c	lysine (K)-specific demethylase 5C	Nucleus	other
Kdm6b	lysine (K)-specific demethylase 6B	Extracellular Space	other
Khdrbs1	KH domain containing, RNA binding, signal transduction associated 1	Nucleus	transcription regulator
AI314180	KIAA0368	Cytoplasm	other
N28178	KIAA1045	unknown	other
4932438A13Rik	KIAA1109	unknown	other
Kif1c	kinesin family member 1C	Cytoplasm	other
Kif21a	kinesin family member 21A	Cytoplasm	other
Kif23	kinesin family member 23	Cytoplasm	other
Klhl23	kelch-like 23 (Drosophila)	Extracellular Space	other
Krba1	KRAB-A domain containing 1	unknown	other
Ksr2	kinase suppressor of ras 2	Cytoplasm	kinase
Lamb1	laminin, beta 1	Extracellular Space	other
Lgr4	leucine-rich repeat containing G protein-coupled receptor 4	Plasma Membrane	G-protein coupled receptor
Lig3	ligase III, DNA, ATP-dependent	Nucleus	enzyme
Lman2l	lectin, mannose-binding 2-like	Cytoplasm	other
Lmna	lamin A/C	Nucleus	other
Lmo7	LIM domain 7	Cytoplasm	enzyme
Lphn1	latrophilin 1	Plasma Membrane	G-protein coupled receptor
Lrp8	low density lipoprotein receptor-related protein 8, apolipoprotein e receptor	Plasma Membrane	transmembrane receptor
Lrpap1	low density lipoprotein receptor-related protein associated protein 1	Plasma Membrane	transmembrane receptor
Lrrc14	leucine rich repeat containing 14	unknown	other
Lsg1	large subunit GTPase 1 homolog (S. cerevisiae)	Cytoplasm	other
Map3k1	mitogen-activated protein kinase kinase kinase 1, E3 ubiquitin protein ligase	Cytoplasm	kinase
Mtap4	microtubule-associated protein 4	Cytoplasm	other
Mapk10	mitogen-activated protein kinase 10	Cytoplasm	kinase
Mbp	myelin basic protein	Extracellular Space	other
Mdga1	MAM domain containing glycosylphosphatidylinositol anchor 1	Plasma Membrane	other
Mef2a	myocyte enhancer factor 2A	Nucleus	transcription regulator
Meis1	Meis homeobox 1	Nucleus	transcription regulator
Meis2	Meis homeobox 2	Nucleus	transcription regulator
Mest	mesoderm specific transcript homolog (mouse)	Extracellular Space	peptidase
Mgat5b	mannosyl (alpha-1,6-)-glycoprotein beta-1,6-N-acetyl-glucosaminyltransferase, isozyme B	unknown	other
Midn	midnolin	Nucleus	other
Mll1	myeloid/lymphoid or mixed-lineage leukemia (trithorax homolog, Drosophila)	Nucleus	transcription regulator
Mlx	MAX-like protein X	Nucleus	transcription regulator
Mphosph10	M-phase phosphoprotein 10 (U3 small nucleolar ribonucleoprotein)	Nucleus	other
Mpp3	membrane protein, palmitoylated 3 (MAGUK p55 subfamily member 3)	Plasma Membrane	kinase
Mrpl1	mitochondrial ribosomal protein L1	Cytoplasm	other
Mrps33	mitochondrial ribosomal protein S33	Cytoplasm	other
Msi2	musashi homolog 2 (Drosophila)	Cytoplasm	other
Mtus1	microtubule associated tumor suppressor 1	unknown	other
Mum1	melanoma associated antigen (mutated) 1	Nucleus	other
Mybl1	v-myb myeloblastosis viral oncogene homolog (avian)-like 1	Nucleus	transcription regulator
Myo5b	myosin VB	Cytoplasm	enzyme
N4bp1	NEDD4 binding protein 1	Cytoplasm	other
Napg	N-ethylmaleimide-sensitive factor attachment protein, gamma	Cytoplasm	transporter
Narg2	NMDA receptor regulated 2	Nucleus	other
Nat10	N-acetyltransferase 10 (GCN5-related)	Nucleus	enzyme
Nbeal1	neurobeachin-like 1	unknown	other
Ncor2	nuclear receptor corepressor 2	Nucleus	transcription regulator
Ndrg3	NDRG family member 3	Cytoplasm	other
Ndrg4	NDRG family member 4	unknown	other
Ndst1	N-deacetylase/N-sulfotransferase (heparan glucosaminyl) 1	Cytoplasm	enzyme
Ndufb5	NADH dehydrogenase (ubiquinone) 1 beta subcomplex, 5, 16kDa	Cytoplasm	enzyme
Nfat5	nuclear factor of activated T-cells 5, tonicity-responsive	Nucleus	transcription regulator
Nfic	nuclear factor I/C (CCAAT-binding transcription factor)	Nucleus	transcription regulator
Nfix	nuclear factor I/X (CCAAT-binding transcription factor)	Nucleus	transcription regulator
Npepps	aminopeptidase puromycin sensitive	Cytoplasm	peptidase
Nphp4	nephronophthisis 4	Cytoplasm	other
Nr2c2	nuclear receptor subfamily 2, group C, member 2	Nucleus	ligand-dependent nuclear receptor
Nr2f6	nuclear receptor subfamily 2, group F, member 6	Nucleus	ligand-dependent nuclear receptor
Nrip1	nuclear receptor interacting protein 1	Nucleus	transcription regulator
Nsf	N-ethylmaleimide-sensitive factor	Cytoplasm	transporter
Ntn1	netrin 1	Extracellular Space	other
Ntrk2	neurotrophic tyrosine kinase, receptor, type 2	Plasma Membrane	kinase
Nudt3	nudix (nucleoside diphosphate linked moiety X)-type motif 3	Cytoplasm	phosphatase
Nudt6	nudix (nucleoside diphosphate linked moiety X)-type motif 6	Extracellular Space	growth factor
Nudt9	nudix (nucleoside diphosphate linked moiety X)-type motif 9	Cytoplasm	phosphatase
Numb	numb homolog (Drosophila)	Plasma Membrane	other
Olfm1	olfactomedin 1	Cytoplasm	other
Opa1	optic atrophy 1 (autosomal dominant)	Cytoplasm	enzyme
Osbpl2	oxysterol binding protein-like 2	Cytoplasm	other
Otud5	OTU domain containing 5	Cytoplasm	enzyme
Oxr1	oxidation resistance 1	Cytoplasm	other
Pard3b	par-3 partitioning defective 3 homolog B (C. elegans)	Plasma Membrane	other
Pcdh1	protocadherin 1	Plasma Membrane	other
Pcdh10	protocadherin 10	Plasma Membrane	other
Pcgf3	polycomb group ring finger 3	Nucleus	other
Pcnxl3	pecanex-like 3 (Drosophila)	unknown	other
Pdp1	pyruvate dehyrogenase phosphatase catalytic subunit 1	Cytoplasm	phosphatase
Pdpk1	3-phosphoinositide dependent protein kinase-1	Cytoplasm	kinase
Pdxdc1	pyridoxal-dependent decarboxylase domain containing 1	unknown	other
Peg3	paternally expressed 3	Nucleus	kinase
Pex5	peroxisomal biogenesis factor 5	Cytoplasm	transmembrane receptor
Pfdn4	prefoldin subunit 4	Cytoplasm	other
Pfkfb3	6-phosphofructo-2-kinase/fructose-2,6-biphosphatase 3	Cytoplasm	kinase
Phc1	polyhomeotic homolog 1 (Drosophila)	Nucleus	other
Phf20	PHD finger protein 20	Nucleus	other
Phf23	PHD finger protein 23	unknown	other
Phlpp1	PH domain and leucine rich repeat protein phosphatase 1	Cytoplasm	enzyme
Pik3ip1	phosphoinositide-3-kinase interacting protein 1	unknown	other
Pitpnm2	phosphatidylinositol transfer protein, membrane-associated 2	Cytoplasm	enzyme
Pkd2	polycystic kidney disease 2 (autosomal dominant)	Plasma Membrane	ion channel
Pkig	protein kinase (cAMP-dependent, catalytic) inhibitor gamma	unknown	other
Plcb4	phospholipase C, beta 4	Cytoplasm	enzyme
Pld3	phospholipase D family, member 3	Cytoplasm	enzyme
Plekhg5	pleckstrin homology domain containing, family G (with RhoGef domain) member 5	Cytoplasm	other
Plekhm2	pleckstrin homology domain containing, family M (with RUN domain) member 2	Extracellular Space	other
Podxl2	podocalyxin-like 2	Plasma Membrane	other
Pogz	pogo transposable element with ZNF domain	Nucleus	enzyme
Ppfia2	protein tyrosine phosphatase, receptor type, f polypeptide (PTPRF), interacting protein (liprin), alpha 2	Plasma Membrane	phosphatase
Ppip5k1	diphosphoinositol pentakisphosphate kinase 1	Nucleus	phosphatase
Ppp1r16a	protein phosphatase 1, regulatory subunit 16A	Plasma Membrane	other
Ppp1r1b	protein phosphatase 1, regulatory (inhibitor) subunit 1B	Cytoplasm	phosphatase
Ppp2r4	protein phosphatase 2A activator, regulatory subunit 4	Cytoplasm	phosphatase
Ppp2r5b	protein phosphatase 2, regulatory subunit B', beta	Cytoplasm	phosphatase
Ppp3ca	protein phosphatase 3, catalytic subunit, alpha isozyme	Cytoplasm	phosphatase
Ppp4r1	protein phosphatase 4, regulatory subunit 1	unknown	phosphatase
Pqlc1	PQ loop repeat containing 1	unknown	other
Prkacb	protein kinase, cAMP-dependent, catalytic, beta	Cytoplasm	kinase
Prkag2	protein kinase, AMP-activated, gamma 2 non-catalytic subunit	unknown	kinase
Prpf40b	PRP40 pre-mRNA processing factor 40 homolog B (S. cerevisiae)	Nucleus	other
Prss12	protease, serine, 12 (neurotrypsin, motopsin)	Extracellular Space	peptidase
Psd	pleckstrin and Sec7 domain containing	Cytoplasm	other
Psen2	presenilin 2 (Alzheimer disease 4)	Cytoplasm	peptidase
Psma1	proteasome (prosome, macropain) subunit, alpha type, 1	Cytoplasm	peptidase
Psmb4	proteasome (prosome, macropain) subunit, beta type, 4	Cytoplasm	peptidase
Ptk2b	PTK2B protein tyrosine kinase 2 beta	Cytoplasm	kinase
Ptpn11	protein tyrosine phosphatase, non-receptor type 11	Cytoplasm	phosphatase
Ptprf	protein tyrosine phosphatase, receptor type, F	Plasma Membrane	phosphatase
Ptprs	protein tyrosine phosphatase, receptor type, S	Plasma Membrane	phosphatase
Pum2	pumilio homolog 2 (Drosophila)	Cytoplasm	other
Pvrl3	poliovirus receptor-related 3	Plasma Membrane	other
Pxn	paxillin	Cytoplasm	other
Rab15	RAB15, member RAS oncogene family	Cytoplasm	enzyme
Rabep2	rabaptin, RAB GTPase binding effector protein 2	Extracellular Space	growth factor
Rad23a	RAD23 homolog A (S. cerevisiae)	Nucleus	other
Rai1	retinoic acid induced 1	Cytoplasm	other
Ralgds	ral guanine nucleotide dissociation stimulator	Cytoplasm	other
Raly	RNA binding protein, autoantigenic (hnRNP-associated with lethal yellow homolog (mouse))	Nucleus	other
Rap1gap	RAP1 GTPase activating protein	Cytoplasm	other
Rarb	retinoic acid receptor, beta	Nucleus	ligand-dependent nuclear receptor
Rasa1	RAS p21 protein activator (GTPase activating protein) 1	Cytoplasm	transporter
Rasal1	RAS protein activator like 1 (GAP1 like)	unknown	other
Rasgef1b	RasGEF domain family, member 1B	unknown	other
Rasgrp2	RAS guanyl releasing protein 2 (calcium and DAG-regulated)	Cytoplasm	other
Rbbp4	retinoblastoma binding protein 4	Nucleus	enzyme
Rbbp6	retinoblastoma binding protein 6	Nucleus	enzyme
Rbm3	RNA binding motif (RNP1, RRM) protein 3	Nucleus	other
Reln	reelin	Extracellular Space	peptidase
Rgs12	regulator of G-protein signaling 12	Nucleus	other
Rgs19	regulator of G-protein signaling 19	Cytoplasm	other
Rgs8	regulator of G-protein signaling 8	Cytoplasm	other
Rhbdf1	rhomboid 5 homolog 1 (Drosophila)	unknown	other
Rhobtb1	Rho-related BTB domain containing 1	unknown	enzyme
Rhot1	ras homolog family member T1	Cytoplasm	enzyme
Ric8b	resistance to inhibitors of cholinesterase 8 homolog B (C. elegans)	unknown	other
Rin2	Ras and Rab interactor 2	Cytoplasm	other
Rnf112	ring finger protein 112	Nucleus	transcription regulator
Rnf19b	ring finger protein 19B	unknown	other
Rnf20	ring finger protein 20, E3 ubiquitin protein ligase	Nucleus	enzyme
Rnf38	ring finger protein 38	unknown	other
Rnf44	ring finger protein 44	unknown	other
Robo2	roundabout, axon guidance receptor, homolog 2 (Drosophila)	Plasma Membrane	transmembrane receptor
Rpl18	ribosomal protein L18	Cytoplasm	other
Rpl24	ribosomal protein L24	Cytoplasm	other
Rreb1	ras responsive element binding protein 1	Nucleus	transcription regulator
Rtkn	rhotekin	Cytoplasm	other
Rxra	retinoid X receptor, alpha	Nucleus	ligand-dependent nuclear receptor
Sacs	spastic ataxia of Charlevoix-Saguenay (sacsin)	Nucleus	other
Samd4	sterile alpha motif domain containing 4A	Cytoplasm	translation regulator
Satb1	SATB homeobox 1	Nucleus	transcription regulator
Sccpdh	saccharopine dehydrogenase (putative)	Cytoplasm	other
Scube1	signal peptide, CUB domain, EGF-like 1	Plasma Membrane	transmembrane receptor
Scyl3	SCY1-like 3 (S. cerevisiae)	Cytoplasm	kinase
Sec22c	SEC22 vesicle trafficking protein homolog C (S. cerevisiae)	Cytoplasm	other
Sema4d	sema domain, immunoglobulin domain (Ig), transmembrane domain (TM) and short cytoplasmic domain, (semaphorin) 4D	Plasma Membrane	transmembrane receptor
Sept7	septin 7	Cytoplasm	other
Serinc1	serine incorporator 1	Plasma Membrane	transporter
Setd3	SET domain containing 3	Nucleus	enzyme
Sez6	seizure related 6 homolog (mouse)	Extracellular Space	other
Sgms1	sphingomyelin synthase 1	Cytoplasm	enzyme
Sh3bp4	SH3-domain binding protein 4	Cytoplasm	other
Shank1	SH3 and multiple ankyrin repeat domains 1	Cytoplasm	other
Shank3	SH3 and multiple ankyrin repeat domains 3	Cytoplasm	transcription regulator
Shf	Src homology 2 domain containing F	unknown	other
Sidt2	SID1 transmembrane family, member 2	Cytoplasm	other
Sik3	SIK family kinase 3	unknown	kinase
Sipa1l1	signal-induced proliferation-associated 1 like 1	Cytoplasm	other
Sirpa	signal-regulatory protein alpha	Plasma Membrane	phosphatase
Sirt1	sirtuin 1	Nucleus	transcription regulator
Slc16a13	solute carrier family 16, member 13 (monocarboxylic acid transporter 13)	unknown	other
Slc25a23	solute carrier family 25 (mitochondrial carrier; phosphate carrier), member 23	Cytoplasm	transporter
Slc25a25	solute carrier family 25 (mitochondrial carrier; phosphate carrier), member 25	Cytoplasm	transporter
Slc25a35	solute carrier family 25, member 35	Cytoplasm	other
Slc30a3	solute carrier family 30 (zinc transporter), member 3	Plasma Membrane	transporter
Slc36a1	solute carrier family 36 (proton/amino acid symporter), member 1	Plasma Membrane	transporter
Slc4a3	solute carrier family 4, anion exchanger, member 3	Plasma Membrane	transporter
Slc4a4	solute carrier family 4, sodium bicarbonate cotransporter, member 4	Plasma Membrane	transporter
Slc6a17	solute carrier family 6, member 17	Cytoplasm	transporter
Slc6a8	solute carrier family 6 (neurotransmitter transporter, creatine), member 8	Cytoplasm	transporter
Slc9a1	solute carrier family 9, subfamily A (NHE1, cation proton antiporter 1), member 1	Plasma Membrane	ion channel
Slc9a8	solute carrier family 9, subfamily A (NHE8, cation proton antiporter 8), member 8	Cytoplasm	transporter
Slco5a1	solute carrier organic anion transporter family, member 5A1	unknown	transporter
Smox	spermine oxidase	Cytoplasm	enzyme
Smurf2	SMAD specific E3 ubiquitin protein ligase 2	Cytoplasm	enzyme
Snx27	sorting nexin family member 27	Cytoplasm	other
1110012J17Rik	SOGA family member 2	unknown	other
Sp1	Sp1 transcription factor	Nucleus	transcription regulator
Spen	spen homolog, transcriptional regulator (Drosophila)	Nucleus	transcription regulator
Spice1	spindle and centriole associated protein 1	Cytoplasm	other
Spred2	sprouty-related, EVH1 domain containing 2	Extracellular Space	cytokine
Spna2	spectrin, alpha, non-erythrocytic 1	Plasma Membrane	other
Srcin1	SRC kinase signaling inhibitor 1	Cytoplasm	other
Srsf11	serine/arginine-rich splicing factor 11	Nucleus	other
Srsf6	serine/arginine-rich splicing factor 6	Nucleus	other
Ssbp3	single stranded DNA binding protein 3	Nucleus	transcription regulator
Stard13	StAR-related lipid transfer (START) domain containing 13	Cytoplasm	other
Stau1	staufen, RNA binding protein, homolog 1 (Drosophila)	Cytoplasm	transporter
Stau2	staufen, RNA binding protein, homolog 2 (Drosophila)	Cytoplasm	other
Steap2	STEAP family member 2, metalloreductase	Plasma Membrane	transporter
Stmn1	stathmin 1	Cytoplasm	other
Strap	serine/threonine kinase receptor associated protein	Plasma Membrane	other
Strn4	striatin, calmodulin binding protein 4	Cytoplasm	other
Sulf2	sulfatase 2	Plasma Membrane	enzyme
Sumo2	SMT3 suppressor of mif two 3 homolog 2 (yeast)	Nucleus	other
Suv420h2	suppressor of variegation 4-20 homolog 2 (Drosophila)	Nucleus	enzyme
Syne2	spectrin repeat containing, nuclear envelope 2	Nucleus	other
Tab2	TGF-beta activated kinase 1/MAP3K7 binding protein 2	Cytoplasm	other
Taf4a	TAF4 RNA polymerase II, TATA box binding protein (TBP)-associated factor, 135kDa	Nucleus	transcription regulator
Tarbp2	TAR (HIV-1) RNA binding protein 2	Nucleus	other
Tbc1d16	TBC1 domain family, member 16	Extracellular Space	other
Tcf3	transcription factor 3 (E2A immunoglobulin enhancer binding factors E12/E47)	Nucleus	transcription regulator
Tesk1	testis-specific kinase 1	Nucleus	kinase
Thra	thyroid hormone receptor, alpha	Nucleus	ligand-dependent nuclear receptor
Tlk2	tousled-like kinase 2	Cytoplasm	kinase
Tmc7	transmembrane channel-like 7	unknown	other
Tmem106b	transmembrane protein 106B	unknown	other
Tmem120a	transmembrane protein 120A	unknown	other
Tmem128	transmembrane protein 128	unknown	other
Tmem150c	transmembrane protein 150C	unknown	other
Tmem201	transmembrane protein 201	unknown	other
Tmem209	transmembrane protein 209	unknown	other
Tmem214	transmembrane protein 214	Extracellular Space	other
Gm5151	transmembrane protein 240	unknown	other
Tmem63b	transmembrane protein 63B	unknown	other
Tnk2	tyrosine kinase, non-receptor, 2	Cytoplasm	kinase
Tns3	tensin 3	unknown	phosphatase
Trafd1	TRAF-type zinc finger domain containing 1	unknown	other
Trim24	tripartite motif containing 24	Nucleus	transcription regulator
Tsc22d1	TSC22 domain family, member 1	Nucleus	transcription regulator
Ttc16	tetratricopeptide repeat domain 16	unknown	other
Ttc18	tetratricopeptide repeat domain 18	unknown	other
Ttll11	tubulin tyrosine ligase-like family, member 11	unknown	other
Ttll4	tubulin tyrosine ligase-like family, member 4	unknown	enzyme
Tuba1a	tubulin, alpha 1a	Cytoplasm	other
Tyro3	TYRO3 protein tyrosine kinase	Plasma Membrane	kinase
Ubac1	UBA domain containing 1	Nucleus	other
Ubash3b	ubiquitin associated and SH3 domain containing B	unknown	enzyme
Ubl3	ubiquitin-like 3	Cytoplasm	other
Uevld	UEV and lactate/malate dehyrogenase domains	Cytoplasm	enzyme
Uhrf2	ubiquitin-like with PHD and ring finger domains 2, E3 ubiquitin protein ligase	Nucleus	enzyme
Unc119	unc-119 homolog (C. elegans)	Cytoplasm	other
Unc5a	unc-5 homolog A (C. elegans)	Plasma Membrane	transmembrane receptor
Unc80	unc-80 homolog (C. elegans)	unknown	other
Unk	unkempt homolog (Drosophila)	Nucleus	transporter
Usp48	ubiquitin specific peptidase 48	Plasma Membrane	peptidase
Usp6nl	USP6 N-terminal like	Plasma Membrane	other
Uty	ubiquitously transcribed tetratricopeptide repeat gene, Y chromosome	Nucleus	other
Vamp4	vesicle-associated membrane protein 4	Cytoplasm	other
Vdac2	voltage-dependent anion channel 2	Cytoplasm	ion channel
Wdr4	WD repeat domain 4	Nucleus	other
Wdr91	WD repeat domain 91	unknown	other
Wdtc1	WD and tetratricopeptide repeats 1	unknown	other
Whsc1	Wolf-Hirschhorn syndrome candidate 1	Nucleus	enzyme
Wipf1	WAS/WASL interacting protein family, member 1	Cytoplasm	other
Wnk2	WNK lysine deficient protein kinase 2	Cytoplasm	kinase
Wtip	Wilms tumor 1 interacting protein	Nucleus	transcription regulator
Ylpm1	YLP motif containing 1	Nucleus	other
Ythdc1	YTH domain containing 1	Cytoplasm	other
Ywhaz	tyrosine 3-monooxygenase/tryptophan 5-monooxygenase activation protein, zeta polypeptide	Cytoplasm	enzyme
Zbtb17	zinc finger and BTB domain containing 17	Nucleus	transcription regulator
Zbtb38	zinc finger and BTB domain containing 38	Nucleus	transcription regulator
Zcchc7	zinc finger, CCHC domain containing 7	Nucleus	other
Zcwpw1	zinc finger, CW type with PWWP domain 1	unknown	other
Zeb2	zinc finger E-box binding homeobox 2	Nucleus	transcription regulator
Zfat	zinc finger and AT hook domain containing	Nucleus	other
Zfp60	zinc finger protein 60	Nucleus	other
Zmiz1	zinc finger, MIZ-type containing 1	Nucleus	other
Zmynd11	zinc finger, MYND-type containing 11	Nucleus	other
Zfp326	zinc finger protein 326	Nucleus	transcription regulator
Zfp384	zinc finger protein 384	Nucleus	transcription regulator
Zfp395	zinc finger protein 395	Cytoplasm	other
Zfp407	zinc finger protein 407	Nucleus	other
Zfp583	zinc finger protein 583	Nucleus	other
Zfp618	zinc finger protein 618	unknown	other
Zfp629	zinc finger protein 629	Nucleus	other
Zzz3	zinc finger, ZZ-type containing 3	unknown	other
Mobkl3
Mett10d
